# Supplementary material for: Parents’ Views with Music Therapy in the Pediatric Intensive Care Unit: A Retrospective Cohort Study
Source: Children (Basel). 2022 Jun 26;9(7):958. doi: 10.3390/children9070958 (PMC9317819; doi:10.3390/children9070958)
Supplement: Supplementary file 1 [file children-09-00958-s001.zip]

Archive with 1 entries (1 files):
- children-1745939-supplementary.pdf
